# Supplementary material for: Biocuration of a Transcription Factors Network Involved in Submergence Tolerance during Seed Germination and Coleoptile Elongation in Rice (Oryza sativa)
Source: Plants (Basel). 2023 May 29;12(11):2146. doi: 10.3390/plants12112146 (PMC10255735; doi:10.3390/plants12112146)
Supplement: Supplementary file 1 [file plants-12-02146-s001.zip]

Archive with 2 entries (2 files):
- Figure S1 and Figure S2.pdf
- Supplementary Table S1.xlsx
